# Supplementary material for: Molecular Prevalence of Avian Haemosporidian Parasites in Southeast Asia: Systematic Review and Meta-Analysis
Source: Animals (Basel). 2025 Feb 21;15(5):636. doi: 10.3390/ani15050636 (PMC11898180; doi:10.3390/ani15050636)
Supplement: Supplementary file 1 [file animals-15-00636-s001.zip]

Archive with 1 entries (1 files):
- animals-3453528-supplementary.pdf
